# Supplementary material for: Incorporation of Graphene Nanoplatelets into Fiber-Reinforced Polymer Composites in the Presence of Highly Branched Waterborne Polyurethanes
Source: Polymers (Basel). 2024 Mar 16;16(6):828. doi: 10.3390/polym16060828 (PMC10975395; doi:10.3390/polym16060828)
Supplement: Supplementary file 1 [file polymers-16-00828-s001.zip]

Archive with 1 entries (1 files):
- polymers-2867876-supplementary.pdf
